# Supplementary material for: Microstructural architecture of the bony scutes, spine, and rays of the bony fins in the common pleco (Hypostomus plecostomus)
Source: Int J Vet Sci Med. 2024 Sep 4;12(1):101–24. doi: 10.1080/23144599.2024.2374201 (PMC11376312; doi:10.1080/23144599.2024.2374201)
Supplement: Supplemental Material [file TVSM_A_2374201_SM5686.zip]

Archive with 2 entries (2 files):
- supplementary data final new.doc
- TVSM_A_2374201_Supplementary.docx
